# Supplementary material for: Insights into the Intrinsic Factors Affecting the NIR Reflectance Based on Rylene Diimide Molecules
Source: Materials (Basel). 2021 Sep 13;14(18):5269. doi: 10.3390/ma14185269 (PMC8466077; doi:10.3390/ma14185269)
Supplement: Supplementary file 1 [file materials-14-05269-s001.zip]

Archive with 1 entries (1 files):
- materials-1336825-supplementary.pdf
